# Supplementary material for: The origin and distribution of the main oxygen sensing mechanism across metazoans
Source: Front Physiol. 2022 Oct 17;13:977391. doi: 10.3389/fphys.2022.977391 (PMC9618697; doi:10.3389/fphys.2022.977391)
Supplement: Supplementary file 2 [file Table3.XLSX]

## Sheet: Supplementary Table 3
Category	Enzyme	Organism	Kmapp(O2) [uM]	Protein substrate	Reference
PHD	Pseudomonas Prolyl Hydroxylase(PPHD)	Pseudomonas aeruginosa	47.5±9.2	pH 7.5, 37°C, 30min, 20-residue elongation factor Tu fragment	Scotti et al. 2014
PHD	Dictyostelium discoideum PhyA (DdPhyA)	Dictyostelium discoideum	>60%	Toxoplasma gondii S-phase kinase associated protein 1(DdSkp1 protein)	Liu et al. 2020
PHD	Toxoplasma gondii prolyl-4-hydroxylase A (TgPhyA)	Toxoplasma gondii	(0.2±0.04)%	Dictyostelium discoideum S-phase kinase associated protein 1(TgSkp1 protein)	Liu et al. 2020
PHD	Prolyl L-hydroxylase(PLH)	Vinca rosea	60	poly-L-proline	Tanaka et al. 1980
PHD	Prolyl L-hydroxylase(PLH)	Vinca rosea	60	poly(L-proline)	Chrispeels et al. 1984
PHD	Trichoplax adhaerens PHD(TaPHD64-300)	Trichoplax adhaerens	>400	TaHIFa ODD 25mer peptide	Lippl et al. 2018
PHD	Prolyl-hydroxylase (PH)	Gallus gallus	40-45	(Pro-Pro-Gly)5 . 4H2O or (Pro-Pro-Gly) . 9H2O	Myllylä et al. 1977
PHD	Prolyl-hydroxylase (PH)	Gallus gallus	72	collagen	Vanderkooi et al. 2018
PHD	Prolyl-hydroxylase (PH)	Homo sapiens	45	collagen	Cianci 2004
PHD	Prolyl-3-hydroxylase (P3H)	Gallus gallus	30	a [2,3-3H]proline-labelled biologically prepared polypeptide	Tryggvason et al. 1979
PHD	Prolyl-4-hydroxylase (P4H)	Gallus gallus	190	(Pro-Pro-Gly)5	de Jong et al. 1984
PHD	collagen prolyl-4-hydroxylase (CPH)	Cavia porcellus	30	collagen	Hutton et al. 1967
PHD	collagen prolyl-4-hydroxylase (CPH)	Gallus gallus	30	collagen	Hutton et al. 1967
PHD	collagen prolyl-4-hydroxylase (CPH)	Rattus norvegicus	30	collagen	Hutton et al. 1967
PHD	Protocollagen Proline Hydroxylase	Ascaris lumbricoides	11.54	proline-labeled protocollagen from the cuticle of Ascaris	Fujimoto and Prockop 1969
PHD	Protocollagen Proline Hydroxylase	Gallus gallus	23.08	proline-labeled protocollagen from the cuticle of Ascaris	Fujimoto and Prockop 1969
PHD	Protocollagen hydroxylase (PCH)	Ascaris lumbricoides	12.82	14C-proline-labeled protocollagen, Ascoris muscle	Chvapil et al. 1970
PHD	Protocollagen hydroxylase (PCH)	Ascaris lumbricoides	27.27	14C-proline-labeled protocollagen, Ascoris cuticle(fluid)	Chvapil et al. 1970
PHD	Protocollagen hydroxylase (PCH)	Ascaris lumbricoides	230.7	14C-proline-labeled protocollagen, Rot skin	Chvapil et al. 1970
PHD	Protocollagenproline hydroxylase(PPH)	Ascaris lumbricoides	16.13	adult A. lumbricoides muscle	Cain and Fairbairn 1971
PHD	Protocollagenproline hydroxylase(PPH)	Ascaris lumbricoides	25.42	adult A. lumbricoides eggs	Cain and Fairbairn 1971
PHD	human type I collagen prolyl-4-hydroxylase (CP4H-I)	Homo sapiens	40	(Pro-Pro-Gly)10	Hirsilä et al. 2003
PHD	HIF prolyl 4-hydroxylases isoenzyme-1(HIF- P4H-1)	Homo sapiens	230	(Pro-Pro-Gly)10	Hirsilä et al. 2003
PHD	HIF prolyl 4-hydroxylases isoenzyme-2 (HIF-P4H-2)	Homo sapiens	250	(Pro-Pro-Gly)10	Hirsilä et al. 2003
PHD	HIF prolyl 4-hydroxylases isoenzyme-3 (HIF-P4H-3)	Homo sapiens	230	(Pro-Pro-Gly)10	Hirsilä et al. 2003
PHD	HIF prolyl 4-hydroxylases isoenzyme-1 (HIF-P4H-1)	Homo sapiens	200	N- terminal biotinylated 19'mer peptide(HIF-1αC19556−574)	Tuckerman et al. 2004
PHD	HIF prolyl 4-hydroxylases isoenzyme-2 (HIF-P4H-2)	Homo sapiens	200	N- terminal biotinylated 19'mer peptide(HIF-1αC19556−574)	Tuckerman et al. 2004
PHD	HIF prolyl 4-hydroxylases isoenzyme-3 (HIF-P4H-3)	Homo sapiens	200	N- terminal biotinylated 19'mer peptide(HIF-1αC19556−574)	Tuckerman et al. 2004
PHD	HIF prolyl 4-hydroxylases isoenzyme-2 (HIF-P4H-2)	Homo sapiens	100±20	HIF-1aODDD	Koivunen et al. 2006
PHD	HIF prolyl 4-hydroxylases isoenzyme-2 (HIF-P4H-2)	Homo sapiens	53±13	HIF-1a(556 –574) peptide	Berchner-Pfannschmidt et al. 2008
PHD	HIF prolyl 4-hydroxylases isoenzyme-2 (HIF-P4H-2)	Homo sapiens	54±10	HIF-1a(556 –574) peptide	Berchner-Pfannschmidt et al. 2008
PHD	PHD2181-426	Homo sapiens	229±60	HIF-1α556−574 CODD	Ehrismann et al. 2007
PHD	PHD21-426	Homo sapiens	250	HIF-1α556−574 CODD	Ehrismann et al. 2007
PHD	His6 –PHD2181−426	Homo sapiens	76±11	His6 –HIF-1α530−652 CODD	Ehrismann et al. 2007
PHD	His6 –PHD2181−426	Homo sapiens	81±28	His6 –HIF-1α530−698 CODD	Ehrismann et al. 2007
PHD	His6 –PHD2181−426	Homo sapiens	85±17	His6 –HIF-1α344−503 NODD	Ehrismann et al. 2007
PHD	His6 –PHD2181−426	Homo sapiens	67±10	His6 –HIF-1α502−697 CODD	Ehrismann et al. 2007
PHD	HIF prolyl 4-hydroxylases isoenzyme-2(HIF-P4H-2)	Homo sapiens	250	a 19-residue HIF1a peptide	Myllyharju et al. 2008
PHD	HIF prolyl 4-hydroxylases isoenzyme-2(HIF-P4H-2)	Homo sapiens	100	a 248-residue HIF1a ODDD fragment	Myllyharju et al. 2008
PHD	HIF prolyl 4-hydroxylases isoenzyme-2(HIF-P4H-2)	Homo sapiens	65-85	123-195-residue HIF1a and HIF2a ODDD fragments	Myllyharju et al. 2008
PHD	PHD2181-426	Homo sapiens	>450	HIF-1α CODD 19-mer peptide	Tharhonskaya et al. 2014
PHD	Human prolyl-hydroxylase 2 (HsPHD2)	Homo sapiens	150±50	HIF-2αODDD	Lorenzo et al. 2014
PHD	Human prolyl-hydroxylase 2 (HsPHD2)	Homo sapiens	460±30	HIF-1a C-terminal oxygen-dependent degradation domain(CODD)	Tarhonskaya et al. 2015
PHD	Human prolyl-hydroxylase 2 (HsPHD2)	Homo sapiens	>450	HIF-1a N-terminal oxygen-dependent degradation domain(NODD)	Tarhonskaya et al. 2015
PHD	Human prolyl-hydroxylase 2 (HsPHD2)	Homo sapiens	>450	HIF-2a C-terminal oxygen-dependent degradation domain(CODD)	Tarhonskaya et al. 2015
PHD	Human prolyl-hydroxylase 2 (HsPHD2)	Homo sapiens	410±80	HIF-1a N-terminal oxygen-dependent degradation domain(NODD)	Tarhonskaya et al. 2015
PHD	PHD2181-426	Homo sapiens	216±30	HIF-1α CODD 19-mer peptide in the presence of a cyclic-14-mer peptide	Kearney 2015
PHD	PHD2181-426	Homo sapiens	355±80	HIF-1α CODD 19-mer peptide in the absence of a cyclic-14-mer peptide	Kearney 2015
PHD	HIF prolyl 4-hydroxylases isoenzyme-2(HIF-P4H-2)	Homo sapiens	530±90	the C-terminal oxygen degradation domain (CODD)	Pektas et al. 2015
FIH	factor inhibiting HIF	Homo sapiens	90±20	HIF-1α788−822 CAD(C-terminal transactivation domain)	Koivunen et al. 2004
FIH	factor inhibiting HIF	Homo sapiens	145±33	HIF-1α788−806 CAD(C-terminal transactivation domain)	Ehrismann et al. 2007
FIH	factor inhibiting HIF	Homo sapiens	150±30	HIF-1α788−822 CAD(C-terminal transactivation domain)	Ehrismann et al. 2007
FIH	factor inhibiting HIF	Homo sapiens	237±28	His6 –HIF-1α653−826 CAD(C-terminal transactivation domain)	Ehrismann et al. 2007
FIH	factor inhibiting HIF	Homo sapiens	110±73	HIF-2α832−866 CAD(C-terminal transactivation domain)	Ehrismann et al. 2007
FIH	factor inhibiting HIF	Homo sapiens	12±3	plasmids coding for thioredoxin (Trx)-6His-tagged mNotch1	Wilkins et al. 2009
FIH	factor inhibiting HIF	Homo sapiens	19±4	plasmids coding for thioredoxin (Trx)-6His-tagged mNotch2	Wilkins et al. 2009
FIH	factor inhibiting HIF	Homo sapiens	70±20	plasmids coding for thioredoxin (Trx)-6His-tagged mNotch2	Wilkins et al. 2009
FIH	factor inhibiting HIF	Homo sapiens	12±4	plasmids coding for thioredoxin (Trx)-6His-tagged mNotch3	Wilkins et al. 2009
FIH	factor inhibiting HIF	Homo sapiens	110±20	plasmids coding for thioredoxin (Trx)-6His-tagged mNotch3	Wilkins et al. 2009
FIH	factor inhibiting HIF	Homo sapiens	90±25	hHIF-1a	Wilkins et al. 2009
FIH	factor inhibiting HIF	Homo sapiens	270±50	HIF-1α788−826 CTAD(C-terminal transactivation domain)(150uM)	Hangasky et al. 2014
FIH	factor inhibiting HIF	Homo sapiens	200±40	HIF-1α788−826 CTAD(C-terminal transactivation domain)(80uM)	Hangasky et al. 2014
FIH	factor inhibiting HIF	Homo sapiens	110±30	HIF-1A C-terminal transactivation Domain(CTAD)	Tarhonskaya et al. 2015
FIH	factor inhibiting HIF	Homo sapiens	110±10	HIF-2A C-terminal transactivation Domain(CTAD)	Tarhonskaya et al. 2015
FIH	factor inhibiting HIF	Homo sapiens	40±10	1CA 20-mer(consensus ankyrin)	Tarhonskaya et al. 2015
FIH	factor inhibiting HIF	Homo sapiens	50±10	tnkrs-135-mertnkrs-1(a 135-mer fragment of tankyrase-1)	Tarhonskaya et al. 2015
FIH	factor inhibiting HIF	Homo sapiens	56±15	2CA(consensus ankyrin)	Tarhonskaya et al. 2015
FIH	factor inhibiting HIF	Homo sapiens	120±20	3CA(consensus ankyrin)	Tarhonskaya et al. 2015
