# Supplementary material for: The origin and distribution of the main oxygen sensing mechanism across metazoans
Source: Front Physiol. 2022 Oct 17;13:977391. doi: 10.3389/fphys.2022.977391 (PMC9618697; doi:10.3389/fphys.2022.977391)
Supplement: Supplementary file 3 [file Table4.XLSX]

## Sheet: Supplementary Table 4
Category	Enzyme name	Abbrevation	Organism	Kmapp(O2) [uM]	Reference
bd oxidase	cytochrome bd type quinol oxidase	bd	Azotobacter vinelandii	18	Hoffman et al. 1979
bd oxidase	cytochrome bd type quinol oxidase	bd	Azotobacter vinelandii	0.48	Juenemann et al. 1995
bd oxidase	cytochrome bd type quinol oxidase	bd	Azotobacter vinelandii	20-50	Juenemann et al. 1995
bd oxidase	cytochrome bd type quinol oxidase	bd	Escherichia coli	0.4	D’Mello et al. 1994
bd oxidase	cytochrome bd type quinol oxidase	bd	Escherichia coli	0.26	Juenemann et al. 1995
bd oxidase	cytochrome bd type quinol oxidase	bd	Escherichia coli	0.38	Kita et al. 1984
bd oxidase	cytochrome bd type quinol oxidase	bd	Klebsiella pneumoniae	0.02	Smith et al. 1990
bd oxidase	cytochrome bd type quinol oxidase	bd	Escherichia coli	2	Kolonay et al. 1994
bd oxidase	cytochrome bd type quinol oxidase	bd	Axotobacter vinelandii	5	Juenemann et al. 1995
bd oxidase	cytochrome bd type quinol oxidase	bd	Axotobacter vinelandii	5.7	Kolonay et al. 1994
bd oxidase	cytochrome bd type quinol oxidase	bd	Axotobacter vinelandii UW136 Cyd+	0.052±0.0016	D’Mello et al. 1994
bd oxidase	cytochrome bd type quinol oxidase	bd	Axotobacter vinelandii UW136 Cyd+	0.013±0.001	D’Mello et al. 1994
bd oxidase	cytochrome bd type quinol oxidase	bd	Axotobacter vinelandii UW136 Cyd+	0.25±0.066	D’Mello et al. 1994
bd oxidase	cytochrome bd type quinol oxidase	bd	Axotobacter vinelandii UW136 Cyd+	0.27±0.16	D’Mello et al. 1994
bd oxidase	cytochrome bd type quinol oxidase	bd	Axotobacter vinelandii UW136 Cyd+	2.96±0.96	D’Mello et al. 1994
bd oxidase	cytochrome bd type quinol oxidase	bd	Axotobacter vinelandii UW136 Cyd+	4.93±2.05	D’Mello et al. 1994
bd oxidase	cytochrome bd type quinol oxidase	bd	Escherichia coli	1.75 ±0.13	Juenemann et al. 1995
bd oxidase	cytochrome bd type quinol oxidase	bd	Azotobacter vinelandii	4.10 ±0.34	Juenemann et al. 1995
bd oxidase	cytochrome bd type quinol oxidase	bd	Escherichia coli AN2342	0.0034±0.0014	D’Mello et al. 1996
bd oxidase	cytochrome bd type quinol oxidase	bd	Synechocystis sp. strain PCC 6803	0.35	Pils and Schmetterer 2001
bd oxidase	cytochrome bd (CydAB) type quinol oxidase	bd	Escherichia coli	0.024	Rice and Hempfling 1978
bd oxidase	cytochrome d oxidase	bd	Escherichia coli	0.23-0.38	Gunsalus 1992
bd oxidase	cytochrome bd (CydAB) type quinol oxidase	bd	Campylobacter jejuni	0.041±0.0039	Jackson et al. 2007
bd oxidase	cytochrome bd (CydAB) type quinol oxidase	bd	Campylobacter jejuni	0.040	Jackson et al. 2007
bd oxidase	cytochrome bd (CydAB) type quinol oxidase	bd	Campylobacter jejuni	0.81±0.015	Jackson et al. 2007
bd oxidase	cytochrome bd (CydAB) type quinol oxidase	bd	Campylobacter jejuni	0.85±0.056	Jackson et al. 2007
bd oxidase	cytochrome bd (CydAB) type quinol oxidase	bd	Gluconobacter oxydans	2.03±0.15	Miura et al. 2013
bd oxidase	cyanide-insensitive terminal quinol oxidase (CIO)	CIO	Gluconobacter oxydans	20.8±3.6	Miura et al. 2013
bd oxidase	cyanide-insensitive terminal quinol oxidase (CIO)	CIO	Pseudomonas aeruginosa	4.0±2.1	Arai et al. 2014
bd oxidase	cyanide-insensitive terminal quinol oxidase (CIO)	CIO	Pseudomonas aeruginosa	0.41±0.1	Arai et al. 2014
HCO oxidase	cytochrome c oxidase(COX)	C	Melon	0.10	Gupta et al. 2009
HCO oxidase	cytochrome c oxidase(COX)	C	Hamster	0.8	Wilson et al. 1977
HCO oxidase	Pseudomonas cytochrome c-551	C	Pseudomonas aeruginosa	0.028	Yamanaka et al. 1961
HCO oxidase	cytochrome c oxidase(COX)	C	Beef	0.036	Smith et al. 1979
HCO oxidase	cytochrome c oxidase(COX)	C	Beef	0.22	Smith et al. 1979
HCO oxidase	cytochrome c oxidase(COX)	C	Beef	0.314	Smith et al. 1979
HCO oxidase	cytochrome c oxidase(COX)	C	Beef	3.85	Smith et al. 1979
HCO oxidase	Pseudomonas cytochrome c-551	C	Vigna unguiculata	0.10	Gupta et al. 2009
HCO oxidase	cytochrome c oxidase(COX)	C	Homo sapiens	0.1-10	Zimorski et al. 2019
HCO oxidase	cytochrome c oxidase(COX)	C	Rat	0.04	Degn and Wohlrab 1971
HCO oxidase	cytochrome c oxidase(COX)	C	Rat	0.05-0.5	Vanderkooi et al. 1991
HCO oxidase	cytochrome c oxidase(COX)	C	Beef	0.95	Petersen et al. 1976
HCO oxidase	cytochrome c oxidase(COX)	C	Soybean	0.147	Gupta et al. 2009
HCO oxidase	cytochrome c oxidase(COX)	C	Soybean	0.125	Gupta et al. 2009
HCO oxidase	cytochrome c oxidase(COX)	C	None	1	Massari et al. 1996
HCO oxidase	cytochrome cao oxidase	C	Thermophilic bacterium PS3	5.5	Sone and Fujiwara 1991
HCO oxidase	cytochrome c oxidase(COX)	C	Helicobacter pylari	0.4	Nagata et al. 1996
HCO oxidase	cytochrome c oxidase(COX)	C	rat	0.5	Cooper and Brown 2008
HCO oxidase	cytochrome c oxidase(COX)	C	rat	30	Cooper and Brown 2008
HCO oxidase	cytochrome c oxidase(COX)	C	a-proteobacteria	0.08	Degli Esposti et al. 2019
HCO oxidase	cytochrome c oxidase(COX)	C	pigeon	<0.27	Vanderkooi et al. 1991
HCO oxidase	cytochrome c oxidase(COX)	C	Rat	0.5	Vanderkooi et al. 1991
HCO oxidase	cytochrome c oxidase(COX)	C	Synechocystis sp. strain PCC 6803	1	Pils and Schmetterer 2001
HCO oxidase	cytochrome c oxidase(COX)	C	mammalian	0.5-1	Little et al. 2018
HCO oxidase	cytochrome c oxidase(COX)	C	sculpin fish	0.25-0.66	Little et al. 2018
HCO oxidase	cbb3-type oxidase isoenzyme 1	C	Pseudomonas aeruginosa	0.25±0.02	Arai et al. 2014
HCO oxidase	cbb3-type oxidase isoenzyme 1	C	Pseudomonas aeruginosa	0.044±0.022	Arai et al. 2014
HCO oxidase	cbb3-type oxidase isoenzyme 1	C	Pseudomonas aeruginosa	0.0066	Arai et al. 2014
HCO oxidase	cbb3-type oxidase isoenzyme 2	C	Pseudomonas aeruginosa	0.23±0.08	Arai et al. 2014
HCO oxidase	cbb3-type oxidase isoenzyme 2	C	Pseudomonas aeruginosa	0.032±0.021	Arai et al. 2014
HCO oxidase	cbb3-type oxidase isoenzyme 2	C	Pseudomonas aeruginosa	0.0065	Arai et al. 2014
HCO oxidase	cytochrome cbb3 oxidases	C	Bradyrhizobium japonicum	0.0557±0.0242	Preisig et al. 1996
HCO oxidase	cytochrome cbb3 oxidases	C	Bradyrhizobium japonicum	0.0193±0.007	Preisig et al. 1996
HCO oxidase	cytochrome cbb3 oxidases	C	Bradyrhizobium japonicum	0.004±0.0021	Preisig et al. 1996
HCO oxidase	cytochrome bo3(Cyo)	A1-bo3	Gluconobacter oxydans	3.07±0.51	Miura et al. 2013
HCO oxidase	cytochrome bo3(Cyo)	A1-bo3	Gluconobacter oxydans	2.80±0.31	Miura et al. 2013
HCO oxidase	cytochrome bo3(Cyo)	A1-bo3	Pseudomonas aeruginosa	3.2±1.3	Arai et al. 2014
HCO oxidase	cytochrome bo3(Cyo)	A1-bo3	Pseudomonas aeruginosa	0.25±0.04	Arai et al. 2014
HCO oxidase	cytochrome bo􏰃'(b562o, bo3, and oo3) oxidase(CyoABCD)	A1-bo3	Escherichia coli AN2342	0.16±0.51	D’Mello et al. 1995
HCO oxidase	cytochrome bo􏰃'(b562o, bo3, and oo3) oxidase(CyoABCD)	A1-bo3	Escherichia coli AN2342	0.15±0.055	D’Mello et al. 1995
HCO oxidase	cytochrome bo􏰃'(b562o, bo3, and oo3) oxidase(CyoABCD)	A1-bo3	Escherichia coli AN2342	0.085±0.0029	D’Mello et al. 1995
HCO oxidase	cytochrome bo􏰃'(b562o, bo3, and oo3) oxidase(CyoABCD)	A1-bo3	Escherichia coli AN2342	0.016±0.0036	D’Mello et al. 1995
HCO oxidase	cytochrome o type quinol oxidase (cyoABCDE)	A1-bo3	Escherichia coli	0.2	Rice and Hempfling 1978
HCO oxidase	cytochrome o type quinol oxidase (cyoABCDE)	A1-bo3	Escherichia coli	2.9	Kita et al. 1984
HCO oxidase	cytochromeo (558) oxidase	A1-bo3	Acetobacter suboxydans ATCC 621	33	Daniel et al. 1970
HCO oxidase	cytochromeo (565) oxidase	A1-bo3	Acetobacter suboxydans ATCC 621	2.9	Daniel et al. 1970
HCO oxidase	cytochrome o oxidase	A1-bo3	Acetobacter aceti	16.9	Matsushita et al. 1992
HCO oxidase	cytochrome o oxidase	A1-bo3	Escherichia coli	1.4-2.9	Gunsalus et al. 1992
HCO oxidase	cytochrome o type quinol oxidase (cyoABCDE)	A1-bo3	Thermophilic bacterium PS3	0.09	Sone et al. 1990
HCO oxidase	A1 type cytochrome c oxidases (aa3)	A1	Beef	0.06	Davies et al. 1981
HCO oxidase	A1 type cytochrome c oxidases (aa3)	A1	Beef	0.88	Davies et al. 1981
HCO oxidase	A1 type cytochrome c oxidases (aa3)	A1	Acanthamoeba castellanii	0.42	Lloyd et al. 1983
HCO oxidase	A1 type cytochrome c oxidases (aa3)	A1	baker's yeast	0.4-1.5	Lloyd et al. 1983
HCO oxidase	A1 type cytochrome c oxidases (aa3)	A1	Tetrahymena pyriformis	2.9	Lloyd et al. 1983
HCO oxidase	A1 type cytochrome c oxidases (aa3)	A1	tsetse-fly	0.1	Lloyd et al. 1983
HCO oxidase	A1 type cytochrome c oxidases (aa3)	A1	None	2	Kita et al. 1984
HCO oxidase	aa3-type cytochrome c oxidases (aa3)	A1	Bacillus cereus	5	Garcia-Horsman et al. 1991
HCO oxidase	aa3-type cytochrome c oxidases (aa3)	A1	Aeropyrum pernix K1	32	Ishikawa et al. 2002
HCO oxidase	aa3-type cytochrome c oxidases (aa3)	A1	Helicobacter pylari	0.6	Nagata et al. 1996
HCO oxidase	cytochrome a1 oxidase	A1	Acetobacter aceti	4.4	Matsushita et al. 1992
HCO oxidase	A1 type cytochrome c oxidases (aa3)	A1	Pseudomonas aeruginosa	4.3±1.0	Arai et al. 2014
HCO oxidase	A1 type cytochrome c oxidases	A1	a-proteobacteria	0.2-10	Degli Esposti et al. 2019
HCO oxidase	cytochrome caa3 oxidase	A2	Thermophilic bacterium PS3	5.7	Sone and Fujiwara 1991
HCO oxidase	cytochrome caa3 oxidase	A2	Bacillus cereus	2	Garcia-Horsman et al. 1991
HCO oxidase	A2 type cytochrome c oxidases	A2	a-proteobacteria	0.8	Degli Esposti et al. 2019
HCO oxidase	AOX type quinonol:O2 oxidoreductase	AOX	Melon	30	Gupta et al. 2009
HCO oxidase	AOX type quinonol:O2 oxidoreductase	AOX	Soybean	1.8	Gupta et al. 2009
HCO oxidase	AOX type quinonol:O2 oxidoreductase	AOX	Soybean	1.6	Gupta et al. 2009
HCO oxidase	AOX type quinonol:O2 oxidoreductase	AOX	Soybean	13.4	Ribas-Carbo et al. 1994
HCO oxidase	AOX type quinonol:O2 oxidoreductase	AOX	Soybean	21.8	Ribas-Carbo et al. 1994
HCO oxidase	AOX type quinonol:O2 oxidoreductase	AOX	Soybean	12.3	Ribas-Carbo et al. 1994
HCO oxidase	AOX type quinonol:O2 oxidoreductase	AOX	Soybean	18.2	Ribas-Carbo et al. 1994
HCO oxidase	AOX type quinonol:O2 oxidoreductase	AOX	Soybean	9.9	Ribas-Carbo et al. 1994
HCO oxidase	AOX type quinonol:O2 oxidoreductase	AOX	Mung bean	25.2	Ribas-Carbo et al. 1994
